# Supplementary material for: Unveiling Allosteric Regulation and Binding Mechanism of BRD9 through Molecular Dynamics Simulations and Markov Modeling
Source: Molecules. 2024 Jul 25;29(15):3496. doi: 10.3390/molecules29153496 (PMC11314499; doi:10.3390/molecules29153496)
Supplement: Supplementary file 1 [file molecules-29-03496-s001.zip]

Archive with 1 entries (1 files):
- molecules-3074384-supplementary.pdf
